# Supplementary material for: CSNK1D inhibition suppresses head and neck squamous cell carcinoma progression through SHH and PTCH1 pathway
Source: Cell Death Dis. 2025 Dec 6;17(1):3. doi: 10.1038/s41419-025-08276-7 (PMC12779978; doi:10.1038/s41419-025-08276-7)
Supplement: Supplementary file 1 — Supplemental Tables [file 41419_2025_8276_MOESM1_ESM.xlsx]

## Sheet: Supplementary Table S1
Supplementary Table S1. Correlation betweenSNK1D expression and the clinicopathologic parameters in 111 OSCC patients
Characteristic	Group	Case	p-value
Gender	Male	70	0.3876
	Female	39
Age	<60 years	41	0.3248
	≥60 years	68
Clinic stage	I-II	76	<0.0001*
	III-IV	33
Pathological stage	I	37	<0.0001*
	I-II	40
	II	15
	II-III	9
	III	8
Lymph node metastasis	N0	54	0.0455*
	N1-3	55
Size	≤4cm	61	<0.0001*
	>4cm	48
Total		109
* Indicated statistical significance.

## Sheet: Supplementary Table S2
Supplementary Table S2. Primers used in the experiments.
Primers	Sequence (5’-3’)
qRT-PCR
GAPDH-forward	GGAGCGAGATCCCTCCAAAAT
GAPDH-reverse	GGCTGTTGTCATACTTCTCATGG
BCL2-forward	GGTGGGGTCATGTGTGTGG
BCL2-reverse	CGGTTCAGGTACTCAGTCATCC
CSNK1D-forward	ACATCCCCTATCGTGAGAACA
CSNK1D-reverse	GGAAGGGTAGCCTTTACACAAC
HHIP-forward	TCTCAAAGCCTGTTCCACTCA
HHIP-reverse	GCCTCGGCAAGTGTAAAAGAA
HHAT-forward	GGACTCGGAAGTGCCGAAAG
HHAT-reverse	CTCCTCTTCGTGTTCTCTGGA
GLI1-forward	CCTCTGAGACGCCATGTTCA
GLI1-reverse	GAAAAGAGTGGGCCCTCGG
KRT17-forward	GGTGGGTGGTGAGATCAATGT
KRT17-reverse	CGCGGTTCAGTTCCTCTGTC
KRT16-forward	GACCGGCGGAGATGTGAAC
KRT16-reverse	CTGCTCGTACTGGTCACGC
MYADM-forward	CCCTGTCTTGGCGCAACTT
MYADM-reverse	GGAACTGGACATAGGTGGTGG
H1-1-forward	TGGGCATTAAGAGCCTGGTAA
H1-1-reverse	ACCCGTTGCCTTAGTTTTTGTA
KRT24-forward	GAGGGGAGGTGACCGTAGAAA
KRT24-reverse	CTCTGCTTGTTGAACCGCTC
HMGB1-forward	TATGGCAAAAGCGGACAAGG
HMGB1-reverse	CTTCGCAACATCACCAATGGA
PPP6R-forward	AGAAGGTCCGCTTCAAATATCCA
PPP6R_x0002_reverse	TGGTCCAAGAAGTCGTACAGG
DDX24-forward	AGATGTGTCAGCTTGGAAGGA
DDX24-reverse	GGTGCAGAGAAGCCTAGAAAG
MTRF1-forward	AAACCGAAGGTCCTTGAACAG
MTRF1-reverse	AGTGCAAGTTCTTGTAACTGCT
KRT15-forward	AGGAGTTGGACCAGTCAACAT
KRT15-reverse	TGGAGTAGTAGCTTCCACTGC
TMSB10-forward	GAAATCGCCAGCTTCGATAAGG
TMSB10-reverse	TCAATGGTCTCTTTGGTCGGC
POSTN-forward	CTCATAGTCGTATCAGGGGTCG
POSTN-reverse	ACACAGTCGTTTTCTGTCCAC
PTMS-forward	ATGTCGGAGAAAAGCGTGGAG
PTMS-reverse	CTGTCTTCTGCCGTTTGGGA
KRT14-forward	TGAGCCGCATTCTGAACGAG
KRT14- reverse	GATGACTGCGATCCAGAGGA
HMGB3-forward	AAAGTGCGCTATGATCGGGAA
HMGB3-reverse	GCCTTTTGGGAGCATTAGGAT
PI3-forward	CACGGGAGTTCCTGTTAAAGG
PI3-reverse	TCTTTCAAGCAGCGGTTAGGG
MUC5AC-forward	CAGCACAACCCCTGTTTCAAA
MUC5AC-reverse	GCGCACAGAGGATGACAGT
PDGFRA-forward	TGGCAGTACCCCATGTCTGAA
PDGFRA-reverse	CCAAGACCGTCACAAAAAGGC
Genes knockdown and over-expression
si-CSNK1D#1	GGUCUAGGAUCGAAAUGUUTT
si-CSNK1D#2	CCCUGACGAUUCCACUGUATT
si-GLI1#1	GCGUGAGCCUGAAUCUGUGUAUGAA
si-GLI1#2	GCACUACCUGCUUCGGGCAAGAUAU
si-GLI1#3	GCCCAAUCACAAGUCAGGUUCCUAU
sh-CSNK1D	CCCUGACGAUUCCACUGUATT(target sequence)	134D6E6,GeneChem Company ,SH, China
oe-CSNK1D	ATGGAGCTGAGAGTCGGGAACAGGTACCGGCTGGGCCGGAAGATCGGCAGCGGCTCCTTCGGAGACATCTATCTCGGTACGGACATTGCTGCAGGAGAAGAGGTTGCCATCAAGCTTGAATGTGTCAAAACCAAACACCCTCAGCTCCACATTGAGAGCAAAATCTACAAGATGATGCAGGGAGGAGTGGGCATCCCCACCATCAGATGGTGCGGGGCAGAGGGGGACTACAACGTCATGGTGATGGAGCTGCTGGGGCCAAGCCTGGAGGACCTCTTCAACTTCTGCTCCAGGAAATTCAGCCTCAAAACCGTCCTGCTGCTTGCTGACCAAATGATCAGTCGCATCGAATACATTCATTCAAAGAACTTCATCCACCGGGATGTGAAGCCAGACAAC…	ribobio Company ,GD, China
pEGFP-C1-CSNK1D-Flag	ATGGAGCTGAGAGTCGGGAACAGGTACCGGCTGGGCCGGAAGATCGGCAGCGGCTCCTTCGGAGACATCTATCTCGGTACGGACATTGCTGCAGGAGAAGAGGTTGCCATCAAGCTTGAATGTGTCAAAACCAAACACCCTCAGCTCCACATTGAGAGCAAAATCTACAAGATGATGCAGGGAGGAGTGGGCATCCCCACCATCAGATGGTGCGGGGCAGAGGGGGACTACAACGTCATGGTGATGGAGCTGCTGGGGCCAAGCCTGGAGGACCTCTTCAACTTCTGCTCCAGGAAATTCAGCCTCAAAACCGTCCTGCTGCTTGCTGACCAAATGATCAGTCGCATCGAATACATTCATTCAAAGAACTTCATCCACCGGGATGTGAAGCCAGACAAC…	PPL03473-2a,Public Protein/Plasmid Library,NJ,China
pEGFP-C1-CSNK1D（AA9-271）-Flag	TACCGGCTGGGCCGGAAGATCGGCAGCGGCTCCTTCGGAGACATCTATCTCGGTACGGACATTGCTGCAGGAGAAGAGGTTGCCATCAAGCTTGAATGTGTCAAAACCAAACACCCTCAGCTCCACATTGAGAGCAAAATCTACAAGATGATGCAGGGAGGAGTGGGCATCCCCACCATCAGATGGTGCGGGGCAGAGGGGGACTACAACGTCATGGTGATGGAGCTGCTGGGGCCAAGCCTGGAGGACCTCTTCAACTTCTGCTCCAGGAAATTCAGCCTCAAAACCGTCCTGCTGCTTGCTGACCAAATGATCAGTCGCATCGAATACATTCATTCAAAGAACTTCATCCACCGGGATGTGAAGCCAGACAACTTCCTCATGGGCCTGGGGAAGAAG…	PPL03473-2b,Public Protein/Plasmid Library,NJ,China
pEGFP-C1-CSNK1D（AA299-314）-Flag	CGGGCCGCCGATGACGCCGAGCGGGAGCGCAGGGACCGAGAGGAGCGGGATTACAAGGATGACGACGATAAGTGA	PPL03473-2c,Public Protein/Plasmid Library,NJ,China
pEGFP-C1-CSNK1D（AA314-415）-Flag	CGGCTGAGACACTCGCGGAACCCGGCTACCCGCGGCCTCCCTTCCACAGCCTCCGGCCGCCTGCGGGGGACGCAGGAAGTGGCTCCCCCCACACCCCTCACCCCTACCTCACACACGGCTAACACCTCCCCCCGGCCCGTCTCCGGCATGGAGAGAGAGCGGAAAGTGAGTATGCGGCTGCACCGCGGGGCCCCCGTCAACATCTCCTCGTCCGACCTCACAGGCCGACAAGATACCTCTCGCATGTCCACCTCACAGATTCCTGGTCGGGTGGCTTCCAGTGGTCTTCAGTCTGTCGTGCACCGAGATTACAAGGATGACGACGATAAGTGA	PPL03473-2d,Public Protein/Plasmid Library,NJ,China
pEGFP-C1-CSNK1D(AA299-415)-Flag	CGGGCCGCCGATGACGCCGAGCGGGAGCGCAGGGACCGAGAGGAGCGGCTGAGACACTCGCGGAAC CCGGCTACCCGCGGCCTCCCTTCCACAGCCTCCGGCCGCCTGCGGGGGACGCAGGAAGTG GCTCCCCCCACACCCCTCACCCCTACCTCACACACGGCTAACACCTCCCCCCGGCCCGTC TCCGGCATGGAGAGAGAGCGGAAAGTGAGTATGCGGCTGCACCGCGGGGCCCCCGTCAAC ATCTCCTCGTCCGACCTCACAGGCCGACAAGATACCTCTCGCATGTCCACCTCACAGATT CCTGGTCGGGTGGCTTCCAGTGGTCTTCAGTCTGTCGTGCACCGAGATTACAAGGATGACGACGATAAGTGA	PPL03473-2e,Public Protein/Plasmid Library,NJ,China
ChIP
BCL2-F	CTCTCTTCACTGGCCCACT
BCL2-R	GTCGCTGATGCTCTTGGCTT

## Sheet: Supplementary Table S3
Supplementary Table S3. Antibodies used in the experiments.
Antibodies	Catalogue Number	Company	Dillution	RRID
Western Blot
GAPDH	60004-1-Ig	Proteintech	1/10000	AB_2107436
E-cadherin	20874-1-AP	Proteintech	1/8000	AB_10697811
N-cadherin	22018-1-AP	Proteintech	1/5000	AB_2813891
Vimentin	10366-1-AP	Proteintech	1/4000	AB_2273020
BCL2	MB9086	Bioworlde	1/500
BAX	BS90120	Bioworlde	1/500
SHH	20697-1-AP	Proteintech	1/1000	AB_10694828
PTCH1	WL04030	Wanleibio	1/500
GLI1	66905-1-Ig	Proteintech	1/5000	AB_2882232
Ki67	AF0198	Affinity	1/500	AB_2834152
ZO-1	21773-1-AP	Proteintech	1/5000	AB_10733242
Occludin	27260-1-AP	Proteintech	1/5000	AB_2880820
CyclinD1	60186-1-Ig	Proteintech	1/5000	AB_10793718
CSNK1D	BS76414	Bioworlde	1/500
PCNA	10205-2-AP	Proteintech	1/5000	AB_2160330
Histone H3	17168-1-AP	Proteintech	1/2000	AB_2716755
ATP1A1	14418-1-AP	Proteintech	1/5000	AB_2227873
goat anti-rabbit IgG-HRP	SA00001-2	Proteintech	1/8000	AB_2722564
goat anti-mouse IgG-HRP	SA00001-1	Proteintech	1/8000	AB_2722565
DYKDDDDK Tag	80010-1-RR	Proteintech	1/8000	AB_2882940
mouse anti-Rabbit IgG Light Chain Specific	SA00001-7L	Proteintech	1/10000	AB_2890988
Chromatin immunoprecipitation
GLI1	GTX124274	Genetex	2μg	AB_11174802
Rabbit IgG	30000-0-AP	Proteintech	2μg	AB_2819035
Co-immunoprecipitation
DYKDDDDK Tag	80010-1-RR	Proteintech	5μg	AB_2882940
Rabbit IgG	30000-0-AP	Proteintech	5μg	AB_2819035
CSNK1D	14388-1-AP	Proteintech	1ug	AB_2084484
SHH	20697-1-AP	Proteintech	1ug	AB_10694828
PTCH1	SC-518044	Santa cruz	2ug
Immunofluorescence
Cy3–conjugated Affinipure Goat Anti-Mouse IgG(H+L)	SA00009-1	Proteintech	1/40	AB_2814746
Cy3–conjugated Affinipure Goat Anti-Rabbit IgG(H+L)	SA00009-2	Proteintech	1/40	AB_2890957
CSNK1D	14388-1-AP	Proteintech	1/50	AB_2084484
GLI1	GTX124274	Genetex	1/50	AB_11174802
Immunohistochemistry
E-cadherin	20874-1-AP	Proteintech	1/200	AB_10697811
N-cadherin	22018-1-AP	Proteintech	1/2000	AB_2813891
Vimentin	10366-1-AP	Proteintech	1/200	AB_2273020
BCL2	MB9086	Bioworlde	1/500
BAX	BS90120	Bioworlde	1/500
Ki67	ZM-0166	ZSGB-BIO	Stock solution
CSNK1D	BS76414	Bioworlde	1/500
